# Supplementary material for: Socioeconomic Gradient in Childhood Obesity and Hypertension: A Multilevel Population-Based Study in a Chinese Community
Source: PLoS One. 2016 Jun 3;11(6):e0156945. doi: 10.1371/journal.pone.0156945 (PMC4892679; doi:10.1371/journal.pone.0156945)
Supplement: S1 Table — All associations were estimated after the adjustment of child’s gender and age, and intra-cluster correlation. Error bars show the 95% confidence intervals. **: p < 0.01; *: p < 0.05 (XLSX) [file pone.0156945.s001.xlsx]

## Sheet: glmer results (wo parental BMI)
S1 Table. Sensivitiy analysis
	RR (95% CI)	p
Underweight
Neighbourhood income
≤ HKD 14654	1.55 (1.03, 2.33)	0.03	*
> HKD 14654 to 17625	1.46 (1.05, 2.04)	0.03	*
> HKD 17625 to 25000	1.22 (0.84, 1.78)	0.29
> HKD 25000	1 (Reference)	-
Maternal education level
Non-tertiary	1.06 (0.87, 1.30)	0.54
Tertiary	1 (Reference)	-
Overweight
Neighbourhood income
≤ HKD 14654	1.32 (1.03, 1.70)	0.03	*
> HKD 14654 to 17625	1.30 (1.06, 1.61)	0.01	*
> HKD 17625 to 25000	1.33 (1.06, 1.67)	0.01	*
> HKD 25000	1 (Reference)	-
Maternal education level
Non-tertiary	0.96 (0.87, 1.05)	0.39
Tertiary	1 (Reference)	-
Obesity
Neighbourhood income
≤ HKD 14654	1.96 (1.04, 3.67)	0.04	*
> HKD 14654 to 17625	1.60 (0.92, 2.76)	0.09
> HKD 17625 to 25000	1.38 (0.77, 2.49)	0.28
> HKD 25000	1 (Reference)	-
Maternal education level
Non-tertiary	1.46 (1.18, 1.81)	< 0.001	***
Tertiary	1 (Reference)	-
Hypertension
Neighbourhood income
≤ HKD 14654	1.37 (0.84, 2.26)	0.21
> HKD 14654 to 17625	1.04 (0.69, 1.56)	0.87
> HKD 17625 to 25000	1.19 (0.76, 1.87)	0.44
> HKD 25000	1 (Reference)	-
Maternal education level
Non-tertiary	1.13 (1.002, 1.29)	0.045	*
Tertiary	1 (Reference)	-
All associations were estimated after the adjustment of child’s gender and age, and intra-cluster correlation.
***: p < 0.001; **: p < 0.01; *: p < 0.05
